# Supplementary material for: Highlights from the 2023 International Meeting on the Molecular Biology of Hepatitis B virus
Source: J Gen Virol. 2024 May 16;105(5):001978. doi: 10.1099/jgv.0.001978 (PMC11258880; doi:10.1099/jgv.0.001978)
Supplement: Uncited Supplementary Material 1. [file jgv-105-01978-s001.xlsx]

## Sheet: HBV Author List
Collaborator	Institution
Kiyasha Padarath	Hepatitis Virus Diversity Research Unit, Department of Internal Medicine, School of Clinical Medicine, Faculty of Health Science,University of Witwatersrand, South Africa
Monika Mani	Department of Medicine, Johns Hopkins University School of Medicine
Laurent Lam	Sorbonne Universite, UPMC
Marion Delphin	The Francis Crick Institute, London UK
Layla Al-Yasiri	Cumming School of Medicine, University of Calgary
Fuwang Chen	Institute of Virology, Technical University of Munich/Helmholtz Zentrum Munchen and German Center for Infection Research (DZIF), partner site Munich
Kaho Shionoya	National Institute of Infectious Diseases, Japan
Hu Zhang	Cancer Viroloy Program, UPMC Hillman Cancer Center, University of Pittsburgh School of Medicine
Yumeng Li	Key Laboratory of Medical Molecular Virology (MOE/NHC/CAMS), School of Basic Medical Sciences, Shanghai Medical College, Fudan University
Jay Basile	Laboratoire de Virologie Moléculaire, Institut de Génétique Humaine, CNRS, Université de Montpellier, 34000 Montpellier, France
Nazim Sarica	Institut de Génétique Humaine, CNRS, Université de Montpellier, 34000 Montpellier, France
Che-Min Lo	Department of Pathology, John Hopkins University School of Medicine, Baltimore, MD, United States
Yingchen Zhen	Wuhan University, China
William Schneider	Laboratory of Virology and Infectious Disease, The Rockefeller University.
Chi-Ling Hsieh	Graduate Institute of Clinical Medicine, National Taiwan University College of Medicine, Taipei, Taiwan
Hsin-Ni Liu	Baruch S. Blumberg Institute
Sheng-Han Wang	Hepatitis Research Center National Taiwan University Hospital, Taipei, Taiwan
Xiaoming Cheng	Liver Diseases Branch, National Institute of Diabetes and Digestive and Kidney Diseases (NIDDK), National Institutes of Health, Bethesda, MD
Pei-Yi (Alma) Su	Institute of Biomedical Sciences, Academia Sinica, Taipei, Taiwan
Yu Su	Key Laboratory of Medical Molecular Virology (MOE/NHC/CAMS), School of Basic Medical Sciences, Shanghai Medical College, Fudan University
Stephanie Maya	Princeton University USA.
Shangqing Yang	German Cancer Research Center (DKFZ), Virus-Associated Carcinogenesis, Heidelberg, Germany & Heidelberg University, Department of Infectious Diseases, Molecular Virology, Center for Integrative Infectious Disease Research, Heidelberg, Germany
Sheng Shen	Cancer Viroloy Program, UPMC Hillman Cancer Center, University of Pittsburgh, Pittsburgh, PA 15213, United States & State Key Laboratory of Organ Failure Research, Guangdong Provincial Key Laboratory of Viral Hepatitis Research, Department of Infectious Diseases, Nanfang Hospital, Southern Medical University, Guangzhou, 510515, China
Sonal Garg	Department of Microbiology and Immunology The Pennsylvania State College of Medicine, Hershey, Pennsylvania 17033, USA
Joseph CY Wang	The Pennsylvania State College of Medicine, Hershey, Pennsylvania 17033, USA
Nuruddin Unchwaniwala	Assembly Biosciences Inc.,South San Francisco, California, USA
Ryuta Kojima	Department of Gastroenterology, Graduate School of Medicine, Chiba University, Chiba 260-8670, Japan
Hsin-Ni Liu	Baruch S. Blumberg Institute
Kento Fukano	Department of Virology II, National Institute of Infectious Diseases, Tokyo, Japan
Tomasz I. Michalak	Molecular Virology and Hepatology Research Group, Division of BioMedical Sciences, Faculty of Medicine, Health Sciences Centre, Memorial University of Newfoundland, St. John's, NL, Canada
Chiao-Ling Li	National Taiwan University
Joao Dias	Laboratoire de Virologie Moléculaire, CNRS Université de Montpellier. Montpellier, France.
Maraake Tadesse	Johns Hopkins University, Department of Medicine, Johns Hopkins University School of Medicine, Baltimore, Maryland, USA
Johan Ringlander	Department of Infectious Diseases, Institute of Biomedicine, Sahlgrenska Academy, University of Gothenburg, Sweden
James Harris	Nuffield Department of Medicine, University of Oxford, UK.
Gabriela Wu	Storr Liver Centre, The Westmead Institute for Medical Research, The University of Sydney at Westmead Hospital, Westmead, NSW, Australia.
Cameron Soulette	Gilead Sciences, Inc., Foster City, California, USA
Loghman Salimzadeh	Toronto Centre for Liver Disease, Toronto General Hospital Research Institute (TGHRI), University Health Network, Canada
Nina Le Bert	DUKE-NUS Medical School, Singapore
Hannah Wintersteller	Institute of Molecular Immunology, Technical University of Munich
Emily Springer	Institute of Molecular Immunology, Technical University of Munich
Valentina Venzin	San Raffaele Research Institute
Xiaolan Xu	Key Laboratory of Medical Molecular Virology, Shanghai Institute of Infectious Diseases and Biosafety, School of Basic Medical Sciences, Shanghai Medical College, Fudan University
Cristian Beccaria	San Raffaele Research Institute
Margaret Chen	Department of Dental Medicine and Department of Laboratory Medicine, Karolinska Institutet
Edanur Atez Oz	Institute of Virology, Technical University /Hemholtz Center Munich
Anna Kosinska	Institute of Virology, Technical University /Hemholtz Center Munich
Francesco Andreata	San Raffaele Research Institute
Marc Windisch	Assembly Biosciences Inc
Philip Meuleman	University of Ghent, Belgium
Talisa Richardt	University of Heidelberg
Masaya Funaki	Kanazawa University Hospital
Atsuto Kusonoki	National Institute of Infectious Diseases, Japan
Florian Lempp	Vir Bio
Qiong Zhao	Blumberg Institute, USA
Laura McCoullough	Victorian Infectious Diseases Reference Laboratory, Royal Melbourne Hospital, at the Peter Doherty Institute for Infection and Immunity & Department of Microbiology and Immunology, University of Melbourne, Australia
Anglero Rodriguez	Chroma Medicine / TIGET
Helene Strick-Marchand	Institute Pasteur
Adam Zlotnic	Indiana University
Maria Pfefferkorn	Division of Hepatology, Department of Medicine II, Leipzig University Medical Center, Germany
Braden Fallon	University of Utah
Pierre Khalfi	Institut de Genetique Moleculaire de Montpellier, University of Montpellier, CNRS, France
Stéphanie Tomba Ngangas	Laboratoire de microbiologie medicale, hopital Avicenne (AP-HP), Centre national de reference des virus des hepatites B, C et Delta, hopital Avicenne (AP-HP), Unit. INSERM U955, equipe no18, Universite Paris Est, France
Gnimah Eva Gnouamozi	Department of Infectious Diseases, Molecular Virology, Heidelberg University, Heidelberg, Germany
Johanna bauer	University of Heidelberg Centre for Infectious Diseases, Heidelberg University Hospital, Heidelberg, Germany
Lena Allweiss	University Medical Center Hamburg-Eppendorf, German Center for Infection Research (DZIF),Germany
Huanting Chi	Department of Infectious Diseases, Virology, University Hospital Heidelberg and German Centre for Infection Research (DZIF), Partner Site Heidelberg
Yun-Hua Lin	Department and Graduate Institute of Microbiology, College of Medicine, National Taiwan University, Taiwan
Simone Fonte	Cancer Research Center of Lyon (CRCL), INSERM U1052, CNRS UMR5286, Institute d’Hepatologie de Lyon, France
